# Supplementary material for: Health Risk Assessment of Dermal Exposure to Polycyclic Aromatic Hydrocarbons from the Use of Infant Diapers
Source: Int J Environ Res Public Health. 2022 Nov 10;19(22):14760. doi: 10.3390/ijerph192214760 (PMC9691111; doi:10.3390/ijerph192214760)
Supplement: Supplementary file 1 [file ijerph-19-14760-s001.zip]

Archive with 1 entries (1 files):
- ijerph-1993247-supplementary.pdf
